# Supplementary material for: recount workflow: Accessing over 70,000 human RNA-seq samples with Bioconductor
Source: F1000Res. 2017 Aug 24;6:1558. [Version 1] doi: 10.12688/f1000research.12223.1 (PMC5621122; doi:10.12688/f1000research.12223.1)
Supplement: Supplementary file 1 [file f1000research-6-13233-s0000.tgz]

Archive with 1 entries (1 files):
- 59ee59e9-6279-4c31-9305-5d982fdd8677.html
